# Supplementary material for: DeepSlice: rapid fully automatic registration of mouse brain imaging to a volumetric atlas
Source: Nat Commun. 2023 Sep 21;14:5884. doi: 10.1038/s41467-023-41645-4 (PMC10514056; doi:10.1038/s41467-023-41645-4)
Supplement: Supplementary file 4 — Source Data [file 41467_2023_41645_MOESM4_ESM.xlsx]

## Sheet: 1Bi
	Phase1	Phase 2
IHC	7124
FISH	7181
Nissl	50865
ISH	57501
BDA	8207
S2P	442680	442680
Synthetic NISSL		460000
Synethetic S2P		460000

## Sheet: 1Bii
Epoch#	PCP2	CAMKII	GLTa	Trainable layers
Phase 1
0	588.07	820.84	1103.82	6
1	572.493	848.362	1044.12	6
2	625.644	776.143	1018.58	15
3	463.336	548.83	871.186	15
4	480.329	915.632	805.95	15
5	514.226	528.389	880.273	15
6	440.155	561.989	660.142	15
7	560.676	714.892	744.93	15
8	511.739	626.611	608.87	15
9	502.146	602.047	739.332	15
10	369.906	487.613	737.316	15
11	419.69	572.751	628.675	15
12	411.644	608.343	574.922	15
13	385.636	455.275	660.692	15
14	393.849	479.671	695.838	15
15	335.26	597.883	452.639	15
16	368.598	510.71	512.878	15
17	400.2	585.34	583.549	15
18	383.376	543.094	539.436	15
19	451.017	644.791	404.763	15
20	328.918	466.619	967.069	15
21	336.596	792.297	582.572	15
22	422.642	726.625	620.971	15
23	429.11	547.509	483.448	15
24	325.892	436.021	531.954	15
25	345.552	520.568	456.28	15
26	290.298	363.323	562.775	15
27	409.775	509.692	573.321	15
28	305.027	397.076	521.931	15
29	416.005	637.665	388.952	15
30	428.475	554.95	509.674	15
31	433.482	613.147	460.105	15
32	399.977	502.359	446.082	15
33	395.056	515.37	386.575	15
34	379.657	602.876	465.232	15
35	382.185	577.892	429.469	15
36	414.883	619.346	390.655	15
37	379.288	409.159	470.166	15
38	370.664	429.399	400.613	15
39	370.123	722.793	587.354	15
40	424.068	684.474	516.531	15
41	333.184	363.319	403.237	15
42	336.425	468.079	487.026	15
43	359.84	382.079	604.618	15
44	434.583	463.323	489.392	15
45	335.403	420.01	452.543	15
46	371.454	521.506	406.493	15
47	294.906	470.16	419.835	15
48	331.478	507.785	443.13	15
49	339.446	470.084	490.244	15
50	347.761	535.148	437.765	15
51	392.238	456.405	472.139	15
52	423.546	544.763	547.466	15
53	409.436	478.993	439.872	15
54	361.631	523.617	460.056	15
55	444.269	511.02	509.167	15
56	400.816	403.063	382.547	15
57	376.51	437.296	293.147	15
58	358.419	508.177	422.278	15
59	417.737	527.853	492.659	15
60	447.778	615.981	452.896	15
61	350.557	558.426	432.968	15
62	341.867	532.715	406.888	15
63	410.544	491.276	405.223	15
64	392.179	433.719	366.961	15
65	394.434	676.196	324.674	15
66	362.709	498.74	322.518	15
67	346.331	445.56	391.812	15
68	406.271	706.31	656.523	135
69	349.504	587.816	531.371	135
70	376.815	465.843	440.743	135
71	368.871	670.397	501.499	135
72	327.844	547.041	494.675	135
73	330.757	512.234	500.214	135
74	340.253	642.35	361.237	135
75	385.438	408.106	571.4	135
76	314.363	842.203	383.343	135
77	395.207	625.229	427.879	135
78	349.705	700.837	397.625	135
79	347.699	538.063	450.981	135
80	317.411	508.932	756.485	135
81	377.965	481.187	560.827	135
82	360.947	592.665	470.514	135
83	345.758	654.914	407.808	135
84	376.794	632.594	429.002	135
85	329.136	609.529	388.878	135
86	422.591	429.214	399.263	135
87	362.173	624.343	372.739	135
88	365.942	497.981	416.232	135
89	372.631	901.107	359.593	135
90	425.434	622.464	362.508	135
91	345.373	484.612	425.409	135
92	340.121	636.084	402.91	135
93	369.202	699.1	417.48	135
94	384.333	921.869	328.261	135
95	320.97	466.241	326.449	135
96	357.463	690.272	400.853	135
97	324.671	630.298	429.959	135
98	326.718	429.675	302.345	135
99	347.234	690.051	366.903	135
100	318.849	824.765	294.375	135
101	306.765	839.129	274.45	135
102	360.04	368.663	400.879	135
103	366.591	389.79	418.783	135
104	325.668	645.959	415.433	135
105	336.537	488.399	441.25	135
106	357.283	429.219	400.483	135
107	343.444	535.351	411.036	135
108	385.933	355.242	424.531	135
109	366.98	399.73	488.564	135
110	316.503	540.164	402.907	135
111	311.328	479.935	402.136	135
112	337.771	658.962	454.723	135
113	357.849	570.885	413.475	135
114	386.279	540.977	371.986	135
115	373.223	640.319	487.614	135
116	371.033	407.986	352.546	135
117	410.655	555.928	344.404	135
118	416.73	852.541	363.649	135
119	417.883	482.234	378.449	135
120	388.415	516.497	409.661	135
121	379.457	636.672	318.64	135
122	397.36	562.484	320.124	135
123	367.47	738.893	354.76	135
124	388.072	424.647	455.609	135
125	374.422	496.513	386.118	135
126	380.798	791.446	310.285	135
127	403.369	487.7	292.84	135
128	371.569	727.108	420.068	135
129	353.23	498.531	336.378	135
130	382.231	480.658	347.119	135
131	358.573	602.85	368.329	135
132	353.666	370.371	422.618	135
133	403.392	481.017	355.948	135
134	403.958	433.904	377.896	135
135	408.187	592.709	371.064	135
136	430.617	405.52	312.459	135
137	371.659	454.636	303.997	135
138	415.161	431.14	377.944	135
139	381.468	664.083	373.628	135
140	402.651	594.393	333.276	135
141	359.327	609.056	336.244	135
142	360.166	547.984	375.463	135
143	371.207	522.132	316.802	135
144	387.077	747.425	361.588	135
145	380.973	343.668	370.786	135
146	395.94	402.468	291.552	135
147	425.458	400.618	386.135	135
148	449.51	369.63	371.141	135
149	400.433	510.981	357.869	135
150	420.578	692.046	369.735	135
151	372.54	463.979	315.888	135
152	395.123	565.99	423.763	135
153	431.454	547.45	361.679	135
154	393.673	448.711	308.089	135
155	352.218	453.627	431.324	135
156	386.13	636.355	398.575	135
157	345.312	394.69	303.978	135
158	391.46	609.473	334.021	135
159	442.777	767.803	698.68	135
160	434.679	935.46	408.093	135
161	625.726	980.732	442.567	135
162	434.956	873.079	648.17	135
163	380.457	432.011	565.618	135
164	370.43	694.073	471.12	135
165	421.296	493.911	647.461	135
166	384.045	701.252	509.194	135
167	361.026	593.467	353.167	135
168	334.255	524.046	321.635	135
169	418.574	607.551	487.143	135
170	342.42	461.656	1301.51	135
171	378.801	992.688	417.622	135
172	359.31	1183.42	301.615	135
173	357.756	782.736	400.229	135
174	329.979	610.779	364.365	135
175	403.432	780.229	473.965	135
176	387.702	802.906	477.152	135
177	280.463	579.495	352.799	135
178	338.309	747.057	294.417	135
179	298.963	567.513	305.418	135
180	359.529	388.307	318.337	135
181	344.143	573.814	331.534	135
182	410.219	680.046	441.587	135
183	384.846	387.92	340.807	135
184	422.684	622.793	256.11	135
185	332.379	443.512	365.509	135
186	424.214	483.34	344.369	135
187	387.123	397.034	282.941	135
188	367.192	585.08	365.493	135
189	333.219	530.574	435.521	135
190	345.109	456.82	605.387	135
191	410.051	436.4	315.91	135
192	420.037	369.88	312.36	135
193	289.834	438.726	344.872	135
194	339	449.872	269.935	135
195	437.896	830.057	457.421	135
196	351.903	591.366	385.845	135
197	318.468	472.652	292.183	135
198	359.32	395.796	336.007	135
199	408.926	495.79	313.018	135
200	364.029	662.013	381.882	135
201	386.795	731.334	275.15	135
202	295.236	441.15	323.029	135
203	356.748	807.947	310.437	135
204	304.317	550.274	415.401	135
205	344.858	530.98	366.538	135
206	334.42	520.217	549.929	135
207	343.903	484.529	272.793	135
208	444.164	1027.29	550.604	135
209	355.107	695.35	453.548	135
210	426.153	464.213	359.744	135
211	411.951	714.554	258.897	135
212	386.128	791.569	361.228	135
213	427.597	583.88	407.005	135
214	318.965	976.774	255.005	135
215	368.269	990.672	276.511	135
216	306.328	528.989	311.816	135
217	333.852	539.934	245.693	135
218	384.345	812.164	288.022	135
219	377.987	942.071	406.556	135
220	385.737	949.189	313.834	135
221	389.708	847.309	323.194	135
222	312.953	475.724	404.442	135
223	364.598	847.161	335.501	135
224	581.664	978.398	468.646	135
225	394.661	623.697	276.753	135
226	317.921	423.512	239.757	135
227	431.116	720.981	536.129	135
228	348.187	884.694	417.015	135
229	353.677	665.048	384.494	135
230	418.697	557.819	356.806	135
231	347.081	485.64	240.415	135
232	387.499	641.166	340.998	135
233	329.565	428.69	301.161	135
234	397.429	632.682	401.865	135
235	336.045	613.914	291.953	135
236	344.092	553.036	273.306	135
237	328.667	771.25	330.274	135
238	366.222	589.091	255.048	135
239	368.475	549.294	316.993	135
240	405.007	648.555	427.757	135
241	380.487	972.961	384.566	135
242	389.932	775.838	424.039	135
243	447.17	545.42	334.88	135
244	367.675	853.183	285.243	135
245	322.337	909.389	209.521	135
246	387.726	661.425	234.479	135
247	358.65	475.208	299.672	135
248	332.079	835.561	451.754	135
249	331.89	698.252	286.865	135
250	437.657	777.287	335.425	135
251	392.389	569.696	345.647	135
252	430.147	481.075	499.901	135
253	354.997	377.25	319.9	135
254	347.714	638.054	273.5	135
255	442.468	500.347	304.505	135
256	337.416	876.159	291.974	135
257	373.523	466.119	233.696	135
258	360.789	530.974	382.25	135
259	312.568	404.588	194.074	135
260	342.606	495.133	208.202	135
261	365.023	861.703	277.88	135
262	360.649	664.19	214.322	135
263	393.68	597.222	297.778	135
264	337.486	479.726	227.875	135
265	307.909	438.726	258.711	135
266	357.708	769.903	289.101	135
267	352.604	659.175	253.744	135
268	397.601	592.526	349.225	135
269	366.052	542.652	361.623	135
270	355.624	514.451	273.936	135
271	335.998	448.997	334.976	135
272	336.977	823.449	444.645	135
273	384.384	559.599	406.519	135
274	381.722	660.583	345.305	135
275	340.555	652.282	239.606	135
276	387.904	872.266	356.911	135
277	357.618	550.726	388.739	135
278	425.926	695.237	371.077	135
279	376.758	543.78	271.403	135
280	401.293	511.891	437.714	135
281	446.587	825.917	417.772	135
282	454.488	1050.1	393.57	135
283	395.266	607.258	283.43	135
284	356.197	1005.21	224.146	135
285	372.279	665.269	248.55	135
286	417.23	395.514	292.923	135
287	336.413	457.322	230.895	135
288	400.384	818.835	345.162	135
289	433.697	633.932	299.387	135
290	429.369	483.352	318.845	135
291	449.088	847.73	361.052	135
292	435.995	941.188	277.189	135
293	440.643	506.07	306.541	135
294	487.487	465.759	312.931	135
295	428.581	617.048	372.826	135
296	389.966	658.603	387.338	135
297	379.037	568.956	311.371	135
298	414.131	693.404	357.97	135
299	431.975	642.674	343.187	135
300	379.22	604.488	457.194	135
301	418.535	613.942	242.441	135
302	381.287	517.353	398.583	135
303	401.722	496.319	244.838	135
304	403.614	386.661	323.414	135
305	505.856	530.415	308.114	135
306	372.389	418.784	259.316	135
307	379.045	556.109	218.548	135
308	388.081	519.812	313.834	135
309	380.307	466.015	257.352	135
310	388.949	763.651	333.635	135
311	359.718	837.08	365.649	135
312	402.761	464.891	387.556	135
313	440.105	953.508	285.037	135
314	392.067	717.131	297.661	135
315	430.432	572.807	301.633	135
316	491.349	792.245	272.052	135
317	390.48	514.847	262.716	135
318	396.313	810.307	319.7	135
319	373.366	617.998	289.858	135
320	396.522	441.291	303.637	135
321	372.482	585.427	239.185	135
322	346.172	708.036	297.639	135
323	377.883	762.799	273.001	135
324	403.997	702.293	270.348	135
325	442.169	858.063	344.165	135
326	435.031	780.98	222.405	135
327	410.376	528.573	217.848	135
328	423.767	626.395	252.698	135
329	410.338	631.499	169.361	135
330	355.711	715.226	175.859	135
331	379.365	412.953	276.824	135
332	368.095	559.928	282.515	135
333	348.398	408.295	364.822	135
334	416.423	651.561	352.392	135
335	414.337	642.679	334.683	135
336	410.889	619.252	368.228	135
337	436.923	679.382	321.84	135
338	398.548	605.607	316.093	135
339	414.543	448.149	382.823	135
340	381.885	580.567	242.133	135
341	383.927	517.092	265.753	135
342	376.315	648.244	213.486	135
343	356.348	813.72	283.632	135
344	352.467	979.761	240.63	135
345	435.744	761.841	293.739	135
346	397.06	602.679	352.69	135
347	392.045	661.114	196.513	135
348	389.535	807.95	267.867	135
349	413.181	743.533	275.33	135
350	408.29	760.255	498.565	135
351	361.084	413.852	311.271	135
352	330.623	438.14	309.188	135
353	447.663	764.933	390.28	135
354	452.035	633.515	448.436	135
355	347.321	381.014	301.863	135
356	361.026	456.854	334.294	135
357	401.32	465.449	324.711	135
358	362.126	375.353	291.154	135
359	384.404	496.373	307.015	135
360	375.488	499.75	284.575	135
361	407.204	407.813	248.858	135
362	365.94	376.059	335.333	135
363	400.696	379.185	243.079	135
364	389.052	507.985	184.886	135
365	424.546	674.752	266.293	135
366	400.288	575.205	326.364	135
367	455.922	341.623	336.856	135
368	394.403	611.556	364.62	135
369	370.368	594.805	337.079	135
370	387.95	716.803	274.373	135
371	391.055	535.034	257.636	135
372	407.968	856.536	246.903	135
373	390.366	500.664	254.682	135
374	353.474	692.86	286.225	135
375	472.959	560.572	349.788	135
376	373.568	439.007	285.79	135
377	406.962	848.623	270.207	135
378	409.248	605.39	334.712	135
379	351.28	449.052	279.899	135
380	378.717	891.361	228.793	135
381	416.468	819.678	268.673	135
382	417.286	493.214	278.364	135
383	343.76	318.578	260.314	135
384	458.404	1006.5	329.392	135
385	380.332	554.624	310.5	135
386	352.578	904.692	262.761	135
387	454.993	728.538	323.583	135
388	349.974	739.014	242.99	135
389	333.267	443.083	311.1	135
390	350.879	835.263	274.162	135
391	364.406	467.203	291.723	135
392	385.313	532.297	312.942	135
393	361.111	422.514	350.574	135
394	402.657	531.688	404.536	135
395	386.982	416.638	297.763	135
396	390.27	384.753	277.603	135
397	395.974	564.839	299.832	135
398	417.075	496.93	369.366	135
399	380.617	532.838	282.865	135
400	336.804	500.936	280.164	135
401	370.101	680.536	327.08	135
402	355.458	557.07	313.711	135
403	408.103	709.29	290.114	135
404	380.782	716.941	346.891	135
405	341.104	436.965	305.465	135
406	362.92	370.851	232.481	135
407	345.635	372.663	327.304	135
408	362.85	356.475	279.041	135
409	399.029	474.194	339.67	135
410	348.694	571.386	432.114	135
411	366.173	471.026	333.029	135
412	355.307	512.479	401.985	135
413	376.74	448.218	298.655	135
414	340.536	408.565	308.475	135
415	362.952	512.918	217.37	135
416	434.559	623.38	355.025	135
417	436.135	409.317	340.069	135
418	381.243	445.919	277.898	135
419	381.668	405.909	254.26	135
420	384.97	694.87	353.232	135
421	400.148	421.69	284.906	135
422	433.331	606.049	253.661	135
423	434.105	871.421	326.485	135
424	387.51	381.488	363.273	135
425	432.473	554.894	354.381	135
426	337.409	365.321	263.739	135
427	422.607	656.51	286.588	135
428	411.59	399.216	345.984	135
429	372.96	447.36	295.413	135
430	407.496	521.971	349.877	135
431	411.228	365.984	347.551	135
432	392.972	450.32	368.322	135
433	382.364	402.09	278.456	135
434	378.826	396.712	341.657	135
435	355.843	497.572	359.054	135
436	366.038	546.423	319.332	135
437	432.278	453.061	305.047	135
438	442.311	525.431	338.454	135
439	394.726	482.199	378.033	135
440	400.482	461.957	539.101	135
441	475.659	446.68	367.774	135
442	414.87	355.562	303.098	135
443	372.553	504.505	279.957	135
444	350.849	409.963	282.949	135
445	422.189	602.308	340.415	135
446	379.898	341.984	350.115	135
447	407.168	418.619	321.236	135
448	512.15	534.394	265.233	135
449	420.647	396.918	317.695	135
450	375.853	417.122	311.813	135
451	367.894	417.105	246.509	135
452	377.798	615.312	297.79	135
453	347.879	704	222.441	135
454	343.159	315.936	242.117	135
455	340.427	452.727	323.269	135
456	376.533	527.346	404.323	135
457	377.902	406.107	350.3	135
458	395.239	616.585	304.163	135
459	352.658	297.372	316.683	135
460	425.51	614.247	283.5	135
461	383.014	430.255	374.32	135
462	401.904	755.798	324.155	135
463	391.726	405.562	416.126	135
464	356.693	413.921	314.114	135
465	364.264	374.589	393.772	135
466	427.994	680.833	306.438	135
467	430.649	358.072	307.371	135
468	414.62	395.259	298.84	135
469	395.848	434.647	336.228	135
470	348.41	370.458	322.67	135
471	392.642	426.451	293.827	135
472	394.322	453.333	431.616	135
473	398.524	381.998	291.068	135
474	416.215	408.601	361.022	135
475	398.595	445.818	341.57	135
476	397.817	289.474	417.086	135
477	389.599	414.853	409.106	135
478	375.466	375.449	272.015	135
479	412.276	473.681	295.749	135
480	397.069	539.566	450.789	135
481	390.703	505.108	335.075	135
482	438.34	651.951	383.57	135
483	377.552	410.067	317.548	135
484	348.642	452.528	255.267	135
485	374.07	557.76	293.887	135
486	372.978	597.24	306.794	135
487	335.249	607.588	260.928	135
488	329.935	620.636	328.541	135
489	366.445	778.793	399.488	135
490	351.715	315.55	379.318	135
491	389.906	441.164	376.491	135
492	328.456	439.961	323.678	135
493	339.565	294.314	225.082	135
Phase 2
494	335.427	288.817	156.382	6
495	240.102	218.343	165.166	6
496	235.989	212.804	174.402	6
497	202.054	217.644	151.141	6
498	225.716	205.005	184.405	6
499	214.107	208.353	155.929	6
500	186.058	203.615	139.499	6
501	213.738	192.143	148.63	6
502	188.159	201.772	145.671	6
503	191.254	183.988	136.051	6
504	205.757	191.236	145.831	6
505	198.782	180.841	156.82	6
506	185.306	196.746	152.357	6
507	201.034	188.808	173.35	6
508	185.943	193.964	149.625	6
509	164.912	176.047	148.049	6
510	195.505	172.904	175.488	6
511	177.439	164.17	147.606	6
512	183.937	176.839	150.076	6
513	179.272	155.64	158.571	6
514	191.165	161.357	165.965	15
515	160.093	154.158	100.656	15
516	150.124	168.852	89.3578	15
517	201.893	180.207	143.232	15
518	164.042	176.882	135.677	15
519	192.274	171.962	129.865	15
520	206.801	183.439	105.922	15
521	168.384	157.525	127.613	15
522	157.694	159.997	125.546	15
523	167.902	144.215	113.203	15
524	195.124	171.121	127.992	15
525	190.644	163.124	115.899	15
526	195.153	168.918	115.025	15
527	165.479	151.901	127.323	15
528	197.835	167.357	120.476	15
529	164.318	130.813	125.139	15
530	195.719	147.448	127.727	15
531	201.175	149.902	115.914	15
532	178.765	127.217	138.629	15
533	208.899	132.862	128.231	15
534	208.569	142.224	125.02	15
535	180.672	135.189	115.693	15
536	170.98	133.172	127.75	15
537	164.067	148.075	119.956	15
538	203.465	164.499	144.577	15
539	191.821	137.005	125.342	15
540	206.814	141.978	111.197	15
541	209.725	144.863	151.804	15
542	192.669	146.1	128.146	15
543	179.487	125.507	126.569	15
544	203.109	141.157	112.693	15
545	225.684	159.716	135.995	15
546	213.222	147.995	128.073	15
547	174.222	154.35	165.641	15
548	192.07	131.658	123.824	15
549	171.391	126.888	130.194	15
550	199.377	148.561	141.16	15
551	176.293	130.155	113.522	15
552	203.696	136.512	122.281	15
553	195.782	150.817	114.21	15
554	243.122	166.539	154.232	15
555	202.447	152.473	133.465	15
556	169.113	121.439	107.496	15
557	151.402	145.483	101.051	15
558	181.955	126.071	106.819	15
559	182.143	144.214	102.255	15
560	200.64	151.253	114.269	15
561	183.227	135.93	111.53	15
562	192.691	179.259	166.067	15
563	186.971	165.081	144.02	15
564	187.514	155.319	128.862	15
565	191.794	141.312	129.855	15
566	196.807	124.482	112.369	15
567	184.346	136.773	126.709	15
568	195.906	144.511	149.898	15
569	209.826	149.619	183.763	15
570	198.377	124.566	134.152	15
571	210.6	128.453	108.9	15
572	181.205	110.294	126.226	15
573	178.312	123.172	123.331	135
574	200.014	132.124	122.405	135
575	203.838	148.034	131.958	135
576	180.349	138.678	134.751	135
577	181.261	126.615	120.825	135
578	201.111	156.199	177.798	135
579	192.84	129.993	147.411	135
580	190.863	141.606	109.676	135
581	191.593	130.644	115.772	135
582	186.734	121.426	139.153	135
583	190.365	125.494	124.825	135
584	179.336	120.107	142.387	135
585	214.976	137.231	127.812	135
586	189.6	119.621	108.868	135
587	213.91	139.266	132.797	135
588	189.283	126.204	107.213	135
589	176.532	119.434	135.127	135
590	168.743	114.233	128.946	135
591	194.158	122.125	133.334	135
592	193.144	123.101	110.409	135
593	182.082	107.724	126.186	135
594	197.596	124.896	107.026	135
595	166.079	114.978	113.399	135
596	166.298	106.678	145.017	135
597	168.077	115.948	106.706	135
598	175.147	106.519	124.715	135
599	205.482	133.156	145.833	135
600	212.594	144.3	126.942	135
601	198.253	130.735	128.556	135

## Sheet: 1C
Allen Experiment ID	A.287533790	B.287808449	C.306881784	D.509463587	E.510582887	F.516491813	G.589399902	H.601885751	I.603717226	K.638978767
	21.9919	17.4078	17.9703	6.78421	9.43442	6.96097	17.6408	6.84342	7.87849	7.20022
	13.2819	20.6888	15.4902	11.2906	9.33119	8.81685	13.2239	8.47441	8.79441	12.0463
	11.3759	13.4453	12.2092	7.81423	9.4141	7.93542	16.9939	10.4221	9.17039	15.0046
	11.1194	12.0527	13.8164	9.15585	7.86911	10.2479	15.6377	7.50356	9.90071	15.2946
	11.3287	7.89073	12.9439	9.26499	8.71603	9.75999	10.8894	4.76422	10.0082	12.8637
	11.1506	7.57785	11.7337	9.31726	9.7712	8.52156	10.4403	4.76628	9.91628	14.8819
	9.52597	8.89998	9.75354	10.656	9.91491	8.2501	8.43411	2.62537	10.1478	13.743
	8.89355	11.2936	7.13033	10.764	9.39941	8.22674	6.93036	2.41829	10.1559	12.6807
	9.39363	10.8425	5.60227	8.76686	9.3927	4.86025	6.20967	3.20712	10.0249	13.2617
	7.33414	12.0869	7.63819	8.92396	7.44332	4.52352	7.25152	3.30061	9.69426	11.9136
	6.24592	10.0839	9.71627	9.47378	6.62588	4.85477	7.23546	3.95351	10.1301	7.37708
	6.79953	10.1011	10.0406	10.123	7.4716	7.19604	8.27811	3.36215	11.941	7.54741
	8.84326	10.3009	8.72469	8.64211	8.33065	7.2389	7.90695	3.45257	11.47	7.03841
	5.75254	11.7788	7.26372	8.95469	7.775	6.55683	8.94131	3.74475	9.94843	7.44482
	6.58159	12.4128	8.28958	9.28835	7.9692	6.61729	8.25178	2.99728	10.5064	8.95242
	6.96987	11.4513	10.1956	9.68708	8.39842	8.52467	9.33948	3.8593	10.2443	10.5043
	6.27444	12.4087	10.2014	10.9359	6.53055	6.32508	9.75325	4.56115	8.89512	10.4612
	8.37289	14.0549	10.4633	13.1642	8.64077	6.41735	10.2385	5.13361	11.1563	10.6805
	10.3578	13.0797	9.0641	10.6338	10.2916	7.06379	11.7815	6.8621	8.58626	10.8894
	8.73225	11.0732	6.24114	12.6391	9.54286	6.63447	11.4804	7.23063	7.49669	11.1385
	8.65033	11.28	4.33797	10.8464	11.2891	7.14122	9.65726	6.03739	7.66678	13.3713
	6.55988	8.67584	3.27685	10.2356	9.68485	5.3331	10.9551	5.37131	7.98313	12.0867
	7.03915	8.09465	4.36417	9.0962	10.3797	4.80863	11.0767	6.23945	7.2025	11.6603
	5.4614	7.49641	4.00271	9.09439	10.0275	4.20727	12.6445	6.12959	7.53241	11.2259
	4.10003	7.98933	3.8935	6.67113	7.66944	3.41836	13.1784	6.86411	7.57942	10.9574
	3.01349	8.29958	5.16578	6.01606	5.98639	3.53952	10.6863	6.1056	7.99303	8.9771
	3.59983	8.09453	5.95458	5.12259	5.64779	2.15673	6.94013	6.68768	6.52275	7.82117
	5.90501	7.23841	5.6903	5.20897	5.48382	3.13541	6.64662	7.33022	5.31547	6.78132
	6.96174	8.34854	6.74399	6.01264	5.03322	6.18076	5.39089	5.68215	5.30029	7.18846
	9.44307	6.87279	6.37819	7.65907	4.5285	6.02148	6.76124	6.3532	4.50905	7.75885
	8.94222	6.67556	5.12246	7.76159	5.99988	6.77611	7.17908	5.4313	5.04598	8.54338
	8.36082	5.44711	5.41495	7.19609	5.11537	5.35481	6.32424	5.56989	5.37519	8.09862
	8.0327	4.71132	6.39689	6.06948	5.39236	4.5743	11.1828	6.73126	2.52873	9.20951
	9.38707	5.69847	4.98967	4.61382	5.69009	3.9343	10.1059	3.5307	3.72866	10.3667
	5.2476	7.31414	5.47542	5.82371	9.69927	4.27602	12.2585	3.79913	4.42186	10.5426
	3.74884	8.03951	5.80225	8.10273	9.37502	5.84539	9.6894	5.89814	6.36105	10.6052
	4.2186	6.82255	5.40353	7.1689	7.99233	6.52816	11.4996	4.05839	9.02794	13.2857
	5.05494	6.97438	5.74555	6.44541	4.65231	7.91007	13.0953	4.10604	8.05714	12.2653
	7.20858	8.00366	6.49209	5.51134	3.32137	7.45685	11.3354	3.73136	9.78073	8.50114
	9.45242	5.59729	6.73339	6.29314	6.1028	8.26688	7.41768	4.48186	11.1065	8.00166
	7.7665	7.18338	10.3149	10.8561	5.5389	8.22774	6.72788	3.85687	8.51853	7.11218
	9.12089	7.78405	10.0295	7.76056	4.00245	8.59456	8.36493	5.1307	10.6371	6.27138
	9.49058	6.81177	7.68566	5.63784	5.01153	10.7819	7.21408	5.31616	10.4441	6.19684
	9.18998	6.84841	7.42519	5.46044	4.72991	10.5635	8.48741	5.64921	10.6908	5.5233
	8.3217	6.60412	8.46781	5.48831	4.83474	9.79173	9.48055	5.73879	11.0927	6.60546
	6.99299	7.47016	8.5404	3.93987	5.47656	10.9813	10.7605	4.91567	11.7513	7.55517
	7.02289	6.44716	10.0412	5.17587	6.19161	9.11997	9.32339	4.45859	11.3321	8.29728
	8.12951	7.08053	10.2923	5.05388	5.73052	10.4705	9.69381	6.03727	10.7704	9.27181
	8.76796	6.76043	5.8561	7.631	6.20125	7.78662	10.4098	5.04385	12.192	9.76714
	7.29145	6.91263	9.47399	7.97613	6.36455	8.39756	11.0782	5.76872	11.5432	10.0288
	6.69972	6.38398	8.08731	6.39318	6.89194	7.83597	12.5067	6.2101	10.2197	9.42817
	5.49957	7.13993	8.91933	6.01088	7.72549	7.64556	13.4191	5.67968	9.97157	9.1787
	4.1928	6.90548	9.16654	6.85524	8.13968	7.90021	14.9385	6.74516	9.44525	11.626
	3.24873	5.92886	7.63603	5.55383	7.58059	6.47936	14.4794	7.61721	8.69921	12.3629
	3.84075	6.19657	7.03097	5.57867	6.83409	7.31376	16.8602	6.4437	10.0959	11.5402
	4.12895	5.85889	7.4008	6.80576	4.59674	9.07805	17.4618	8.55574	10.5889	9.96001
	5.12214	5.60495	7.3151	6.22184	5.55542	8.94787	16.9928	8.86932	10.3186	8.1419
	5.63755	5.30226	7.92788	7.07359	6.59902	9.66149	18.0121	6.27778	10.6567	7.29046
	4.3814	5.83979	7.39177	7.25949	5.11114	9.08229	17.9307	6.04598	9.93169	6.07613
	3.56343	6.57034	8.31972	4.75668	5.14086	7.30558	17.6748	5.43482	12.041	5.92027
	3.72812	6.66159	7.45884	5.09119	5.44164	7.84157	17.9817	7.24673	9.17143	6.90867
	3.66294	6.69711	8.94571	4.8321	7.82041	5.84084	15.5402	8.33802	7.99941	7.7827
	5.46594	6.23739	9.13348	3.2356	7.54641	7.81861	14.4488	7.85876	7.41596	8.37099
	5.96194	6.10276	8.11319	3.99849	8.31635	8.23131	13.7567	8.42446	5.64754	8.20828
	5.26173	5.25088	5.75587	6.00033	8.2664	4.69171	11.5131	6.12297	4.62587	9.68486
	3.7427	5.22137	5.37693	5.35618	8.08996	4.42804	10.7013	4.51598	6.10938	10.6354
	3.82075	4.97094	6.37989	5.97117	7.60251	5.01701	12.765	4.31017	5.45369	10.4363
	5.26489	6.94536	7.13866	5.93464	7.49047	6.05684	14.3006	3.57403	4.4288	11.1487
	4.75236	8.35468	7.71746	4.9942	6.33508	7.25509	13.5253	4.1531	4.52595	8.22158
	7.76085	8.8488	7.69232	6.4599	6.0948	7.57039	9.22052	5.30545	5.46662	8.24292
	8.7165	8.2935	8.163	5.4093	6.08506	9.29541	9.62546	5.22619	7.1611	7.89917
	7.38642	8.92326	8.44978	7.21778	9.87917	9.45485	9.96938	5.53354	8.93781	10.1796
	6.82217	8.5928	8.84045	7.94588	12.2253	8.32248	10.0417	2.75459	9.00394	12.192
	6.58547	8.81986	7.83583	8.06046	12.1802	6.97235	9.65485	3.59084	9.42908	10.2378
	7.95795	9.49318	8.37912	8.26102	11.9451	7.58652	8.59782	3.33875	7.40801	8.94921
	8.476	9.65342	7.61447	8.05575	11.9933	8.02408	11.1872	3.92057	7.50926	9.82115
	10.5477	8.16913	7.00022	8.4867	10.2587	6.89672	10.863	3.57389	8.01002	7.81894
	9.26636	7.32615	6.30031	8.32356	8.92319	5.88407	11.2955	3.11863	8.70427	8.05399
	6.79723	6.2165	10.0552	10.0823	8.9213	5.54735	9.46301	3.59426	9.61874	5.54325
	3.76433	6.49934	6.08586	10.2282	9.3064	7.62513	11.9383	4.14497	10.0836	6.18747
	5.06609	6.14358	7.6654	10.2965	7.855	8.96617	11.4663	4.75896	9.20982	7.87179
	6.40824	5.79417	6.15496	9.77671	6.64372	10.0375	14.5223	3.39454	11.6317	9.49
	6.51334	5.90912	8.10041	8.55523	6.19022	8.8636	11.8474	3.80842	13.2706	7.99925
	3.90177	6.41753	5.47365	8.45144	7.21174	9.74676	9.35537	5.03128	10.4823	7.44733
	3.70138	8.95246	5.01742	7.09455	7.46944	10.5604	8.2667	3.77262	11.6456	9.32823
	3.69002	7.73528	4.2147	8.52337	6.89509	12.9719	8.92188	3.66792	10.468	10.9986
	4.83656	9.58081	5.34537	7.47805	6.99462	12.2325	10.423	3.70742	9.31316	10.4253
	5.09651	8.59031	6.06619	9.04104	6.69275	8.70809	7.63811	4.1901	12.1775	9.49146
	5.0493	8.30932	5.55531	9.55183	7.35566	8.57657	7.09472	5.52767	8.30564	7.70101
	6.62671	8.77428	6.80178	9.17154	6.02397	7.17649	7.31491	5.14088	5.41791	7.82138
	5.27513	11.6124	5.97694	10.4389	4.63259	8.20019	8.13891	5.04764	6.37571	7.4199
	6.28875	13.5256	5.62166	10.2088	5.54294	7.9449	7.95522	4.93702	6.66241	5.90545
	4.92443	14.3231	5.03414	9.35048	4.83533	9.24356	7.13478	5.82889	7.43503	5.38643
	5.32274	11.9952	4.20493	8.4965	5.10623	5.40137	7.40946	6.73473	10.0431	5.81581
	3.90499	9.87061	4.59437	10.2135	4.5371	6.71426	10.1985	8.86861	9.28174	6.92888
	3.3396	7.82033	4.7951	8.06726	5.05718	6.47598	9.7313	9.45158	9.00103	5.49179
	3.94035	7.40181	4.66059	6.46437	3.60747	6.22987	7.34131	9.3675	8.68434	5.6136
	2.71033	8.85245	5.3578	5.92125	2.89317	6.80042	8.94086	7.96992	8.48954	5.96736
	3.33594	8.19905	4.28279	6.81716	3.91639	5.84166	8.66146	7.89874	7.19107	7.20802
	3.33546	8.81568	4.40795	5.90139	3.68492	7.15249	8.85126	7.88215	9.38052	7.92265
	3.44423	10.4525	8.13863	7.11024	3.01704	6.43218	8.83563	8.15049	11.8132	8.19668
	3.4053	7.27767	9.96269	7.83388	4.04074	5.58352	8.27104	7.51461	11.2513	9.16548
	2.96421	7.3053	12.5245	8.83702	5.74066	9.14171	7.57798	6.12278	11.3598	8.4365
	4.04981	8.66016	12.2431	9.41892	7.02837	4.57045	6.70396	7.07142	11.4139	8.14554
	5.84443	8.00906	7.46388	11.8859	4.81135	3.7314	6.59198	7.36369	9.88582	9.00614
	6.94562	7.64899	5.94036	11.013	9.69703	3.18007	5.95315	9.30563	11.4426	8.98626
	7.72268	7.85113	5.71293	7.15004	9.15681	2.06869	5.5461	7.19832	9.24997	8.38711
	8.98275	7.51593	6.7067	6.37265	5.62945	2.13599	7.76803	6.58017	9.03302	6.71075
	9.52557	9.07248	7.75069	7.82296	6.12636	2.13784	7.9844	7.72976	7.98624	5.81748
	8.6019	11.8644	9.29774	7.85862	6.79758	2.90321	8.97146	7.02145	6.5473	5.21568
	8.71374	11.6334	7.95466	7.78776	7.8596	2.94463	9.53793	6.80763	8.08153	4.61796
	7.3728	10.3632	5.76604	7.06775	6.11094	2.62341	8.98293	7.44057	7.22114	5.6288
	4.93916	9.28815	7.07188	6.05581	7.0478	3.06811	9.44555	7.54408	6.21658	7.16911
	4.27303	9.42522	7.38089	7.27574	7.42681	5.30141	11.0372	7.85221	8.77531	5.59889
	7.08995	8.51453	7.55524	6.83399	7.50239	4.87146	9.2808	8.30907	7.28418	6.80105
	6.77922	10.4465	5.74807	4.44274	9.65871	7.40598	8.4349	9.11402	5.70322	6.7222
	7.53013	10.9956	7.38792	6.79125	10.5165	7.622	6.92751	9.94449	4.15621	6.45305
	6.57273	11.6313	7.51196	9.36943	6.93293	8.0202	7.0425	9.36414	3.42105	5.56893
	7.10545	13.0004	8.34159	6.39665	7.7564	6.37667	4.62876	8.75865	2.62983	3.69137
	7.5483	10.2361	6.80117	10.0138	10.0358	8.05388	4.6139	7.29088	7.00932	4.36398
	14.7212	9.81231	5.74535	9.79348	10.1674	8.77794	6.81399	2.2369	8.68888	4.3824
	13.0983	8.02518	4.98848	10.0993	11.3188	4.88542	6.04049	2.87955	8.16946	4.556
	9.41738	9.67209	8.94389	8.50805	10.7649	5.45951	4.00232	4.91761	6.84595	4.51637
	8.51865	9.60611	12.3018	11.2334	8.24477	5.14182	1.80926	4.38691	4.68291	5.3267
	10.4748	10.6585	11.1695	12.3262	4.68436	6.03665	2.24773	2.98291	5.83329	5.89177
	10.0479	10.2504	10.6572	10.843	6.76822	6.58732	3.18725	2.9437	9.46601	8.42314
	8.36054	9.23603	13.0945	16.6817	6.51797	6.09269	3.99602	3.899	9.99427	6.4991
	7.54074	9.50701	14.368	17.9504	8.25169	7.28328	4.22984	6.41224	10.4199	3.01158
	5.98098	7.19582	17.2097	15.6609	8.07031	9.63954	8.29092	9.80118	9.74064	4.49644
	6.53958	5.50678	20.0204	15.2452	5.80128	10.7085	8.11274	12.9847	7.99337	3.95924
	9.54879	4.86553	22.0811	13.3577	4.00472	8.89565	9.39123	13.2182	10.3451	2.94955
	11.4289	8.52411	13.9658	11.7472	10.8344	7.11526	8.54996	10.6488	9.87133	2.13003
	13.0155	6.44159	17.2021	14.4718	5.28432	7.824	7.49179	10.0463	7.19218	2.25515
	13.6394	6.49173	12.2993	13.2445	11.3662	9.05641	5.95608	10.3687	6.45951	2.54968
	14.0323	7.05954	12.481	10.4965	8.40431	11.4494	5.68929	11.2209	5.10016	3.82143
	12.2931	7.29073	16.1956	9.25793	11.6001	13.1275	5.6046	10.5385	7.77664	4.99378
	10.9729	7.95054	19.239	12.9688	7.33273	17.7018	7.80875	13.2724	8.3601	4.1959
	14.5642	7.17982	21.957	12.3621	4.62389	13.6387	6.08667	12.7812	12.3727	7.3707
	13.6417	6.54285	23.3031	14.4889	8.75329	11.6368	6.56147	13.1368	15.2804	7.83744
	13.5071	7.23218	21.7589	13.7417	12.4198	10.5944	9.41917	9.44362	15.0906	9.8308

## Sheet: 2C
Batch Size	Calb1 AI	Amyloid AI	Myelin AI	Calb1 AI-CI	Amyloid-AI-CI	Myelin-AI-CI
1	5.61576	9.26065	6.13866	5.61576	9.26065	6.13866
2	5.65308	9.70782	6.28084	5.55719	9.52637	6.35761
3	5.69387	9.58395	6.24704	6.31881	9.68029	6.6856
4	5.76663	9.72139	6.20999	6.319	9.77164	7.01459
5	5.78003	9.74426	6.24907	6.62202	9.61964	6.93098
6	5.77627	9.83636	6.12871	6.55851	9.44681	7.12878
7	5.77718	9.72169	6.12595	6.41636	9.4492	7.22381
8	5.75747	9.86159	6.1366	6.55904	9.53421	7.3133
9	5.75918	9.75507	6.16964	6.54793	9.49149	6.84837
10	5.79705	9.76461	6.15422	6.5157	9.01545	6.89745
11	5.77933	9.80626	6.14195	6.34319	8.97298	6.9074
12	5.76762	9.85976	6.16569	6.33526	8.95274	6.72267
13	5.79437	9.72424	6.12169	6.25476	8.93197	6.89505
14	5.80553	9.7319	6.13177	6.15922	8.91949	6.65589
15	5.81687	9.8339	6.15918	6.21299	8.82984	6.54596
16	5.78818	9.83259	6.1422	6.17786	8.73656	6.36009
17	5.80826	9.80868	6.16466	6.06968	8.59298	6.57517
18	5.78095	9.74196	6.18676	6.16014	8.54214	6.35936
19	5.81508	9.76985	6.17947	6.00772	8.61978	6.24855
20	5.79118	9.72356	6.15302	6.0258	8.48116	6.1953
21	5.82117	9.80068	6.17129	6.03995	8.37533	6.15986
22	5.79787	9.79878	6.18895	5.97522	8.41893	6.0571
23	5.78947	9.76925	6.19952	5.88108	8.34373	6.01068
24	5.80525	9.82828	6.16735	5.91231	8.29509	5.9984
25	5.81735	9.76556	6.17807	5.76011	8.136	5.90984
26	5.8178	9.7539	6.20361	5.75742	8.11285	5.89064
27	5.78593	9.79782	6.1836	5.66614	8.13399	5.81132
28	5.7965	9.79723	6.18617	5.78131	8.06321	5.6858
29	5.81395	9.84751	6.19553	5.55206	8.03296	5.71053
30	5.78971	9.77381	6.18197	5.62378	8.0014	5.67613
31	5.80979	9.79906	6.16956	5.58284	8.02462	5.61668
32	5.80704	9.82012	6.17707	5.53936	7.94171	5.57338
33	5.81212	9.81997	6.18282	5.50733	7.92668	5.52386
34	5.79141	9.78148	6.17392	5.53873	7.91195	5.48161
35	5.80907	9.81024	6.18002	5.48291	7.9454	5.43006
36	5.78448	9.79002	6.17259	5.47966	7.8654	5.39376
37	5.79467	9.79923	6.16934	5.38038	7.9085	5.34405
38	5.82083	9.78339	6.14972	5.36983	7.80106	5.28064
39	5.81457	9.79046		5.42052	7.80655
40	5.8066	9.78797		5.32985	7.79497
41	5.78775	9.78367		5.30152	7.84554
42	5.80769	9.78477		5.28337	7.76418
43	5.8068	9.81249		5.25738	7.83678
44	5.81411	9.78705		5.25269	7.81811
45	5.808	9.8005		5.21296	7.76735
46	5.80564	9.80059		5.17914	7.71297
47	5.81391	9.79364		5.18109	7.7869
48	5.81558	9.78604		5.17891	7.77752
49	5.80806	9.79592		5.14823	7.76814
50	5.81824	9.78433		5.12473	7.76983
51	5.8061	9.78965		5.09025	7.80968
52	5.80827	9.79925		5.06815	7.77271
53	5.80935	9.79611		5.05516	7.88205
54	5.81299	9.80647		5.0388	7.86639
55	5.81036	9.79185		5.01448	7.89285
56	5.8127	9.7928		4.98873	7.88639
57	5.81199	9.79401		4.97202	7.92556
58	5.79386	9.79883		4.94594	7.93724
59		9.79844			7.94785
60		9.76767			7.96535

## Sheet: 3A
	Novice 1	Novice 2	Novice 3	Intermediate 1	Intermediate 2	Expert 1	Expert 2	Mens-AI	Mens-AI-CI
CAMKII	12.1	12.2	17.6	8.6	14.8	5.8	7.2
GLTa	12.3	7.1	9.9	6.6	10.9	8.6	6.4
Myelin	6.8	5.5	6.3	6.2	5.5	8.2	4.5	6.3	5.8
PITX3	9	14.1	6.8	7.3	9.3	9.5	8.8	11.65	8.579
PCP2	12.4	14.4	19.7	19.2	11.6	12.9	10
Calb1	10.9	5.9	14.2	5.7	8.9	4.1	5.1	5.4	4.75
Amyloid	9.4	14.6	13.7	10.6	14	10.1	7	8.05	7.4

## Sheet: 3B
	DV Angle - DS	DV Angle - human									ML Angle - DS	ML Angle - human
Test Datasets		Novice 1	Novice 2	Novice 3	Intermediate 1	Intermediate 2	Expert 1	Expert 2		Test Datasets		Novice 1	Novice 2	Novice 3	Intermediate 1	Intermediate 2	Expert 1	Expert 2
Amyloid	8.95493	0.359559	1.73634	10.1639	12.0222	6.07367	13.0307	11.8534		Amyloid	-1.36051	-2.10389	-0.92555	-2.1526	-0.13352	-3.36771	-4.43249	-1.20784
Calb1	0.588708	-0.01882	-1.29594	2.15677	1.21765	-4.49683	2.00122	7.62075		Calb1	-1.16441	-0.69925	-1.27025	-2.0068	-2.56764	-0.67985	-2.00488	-1.94625
Myelin	-0.439791	0.042023	0.024706	0.09632	0.022544	1.72832	4.00243	5.40311		Myelin	0.489817	0.985697	-1.71e-05	1.00127	-2.00273	0.069097	2.02946	0.414753
PitX3	-4.85067	-4.63958	-1.1981	-3.57367	-2.69688	-2.12201	-2.58715	-4.10972		PitX3	0.950331	3.56283	-0.00823	-1.00782	0.035609	0.976506	1.80892	-0.02484
Allen Experiments										Allen Experiments
509463587	3.564	3.764								509463587	-1.4509	-2.042
603717226.xml	0.4719	-0.025								603717226.xml	-0.549	-1.6454
510582887_	9.1815	9.239								510582887_	0.35366	0.02
287533790_	5.70879	6.1909								287533790_	-0.14365	-0.597
638978767_	4.5216	5.44057								638978767_	1.12674	1.339
601885751_	-0.8	-0.5933								601885751_	-0.187	-0.5724
589399902	2.8384	5.5335								589399902	-1.27219	-1.781
287808449_	3.07521	3.9224								287808449_	-1.75218	-2.6281
306881784	4.38549	5.84512								306881784	0.4437	0.34219
516491813_	3.4042	4.317								516491813_	0.25636	0.066

## Sheet: 3C
Novice 1				Novice 2				Novice 3				Intermediate 1				Intermediate 2				Expert 1				Expert 2				DS-AI				DS-Mens-AI				DS-Mens-AI-CI
Myelin	PITX3	Calb1	Amyloid	Myelin	PITX3	Calb1	Amyloid	Myelin	PITX3	Calb1	Amyloid	Myelin	PITX3	Calb1	Amyloid	Myelin	PITX3	Calb1	Amyloid	Myelin	PITX3	Calb1	Amyloid	Myelin	PITX3	Calb1	Amyloid	Myelin	PITX3	Calb1	Amyloid	Myelin	PITX3	Calb1	Amyloid	Myelin	PITX3	Calb1	Amyloid
11.4737	14.487	14.291	7.08555	4.5	18	9.9	20.5	9.7	13.3	27.7	8.5	4.8	13.5	11	15.5	5.8	10.1	8.5	19.5	8.8	15.5	5.8	7.9	4.1	12	7.8	5.3	17.6	21.3	9.6	20.1	8.2	25.4	8.9	18.3	8.8	4.56727	6.4	18.3
5.264	10.3428	16.7706	10.8517	5.1	32.9	6.3	18.7	7.9	10	25.5	14.2	5.8	13.5	9	13.9	4.8	13.3	5.5	17.6	6.7	8.7	5.4	8.1	2.4	17.9	7.2	4.3	8.8	24.6	10	21.1	3	20	5.4	17.4	2.7	8.52655	5.5	17.4
9.42431	7.29487	14.4124	2.2928	16	40.3	5.4	14.8	6.3	6.3	25.5	12.6	8.2	19	9.5	11.2	6	14.2	9.5	17.5	7.4	8.2	5.4	9.6	6.4	21.9	9.4	4.6	11.5	13.1	8.1	19.1	7.1	13.2	6.6	15.9	6.6	12.3216	6.7	15.8
8.84089	10.541	13.864	3.30122	15.4	18.9	7.4	15.2	5.7	5.9	26.8	12.7	6.1	17.7	6.4	10.5	6.6	7.3	5	16.7	6.7	9.1	6	9.5	5.1	9.7	6.4	5.5	7.5	4.8	8.2	13.1	5.3	12.2	6.7	11.8	4.4	16.7556	6.7	11.5
7.00651	10.0742	12.6997	3.85013	5.5	15.4	7.6	13.8	5.2	5	23.2	14.2	5.3	7.5	7	13.6	6.7	6.3	9	17.1	6.8	9.5	5.3	9.9	2.8	8.4	4.8	4.2	6.6	7.9	8.5	16	4	13.5	4.3	13.5	3.1	16.9791	4.5	13.5
6.76392	10.7433	16.3645	9.3225	6.3	14.5	6	13	6.9	3.1	22.3	11.9	7.1	5.1	8.2	15.3	6.2	6.9	6.5	17.4	6.9	7.3	6.7	8.2	2.3	14.5	5	6.1	4.9	8	13.3	18	4.6	14.6	7	11.5	4.2	13.0484	5.4	7.3
7.3299	9.46818	14.707	7.69057	12.8	13.5	8.6	13	5.3	7	24.7	10.8	7.3	8	7.5	15.6	3.3	4.5	6.7	17.7	8.8	6.5	6.7	8.3	3.1	15.9	8.4	4.6	7.7	46	7.7	12.2	5.3	32.3	4.2	11.7	5.2	16.1261	4.7	5.6
8.24745	5.56719	16.1634	5.9734	17	18.3	7.1	20.1	4.8	3.3	21.5	15.9	7.3	5.3	7.7	14.3	6.2	8.4	4.7	18.6	8.1	8.1	7.2	6.9	3.8	9	8.3	5.5	4.7	17.6	10.6	31.1	3	16.6	8.7	22.7	3.4	10.754	6.2	8.2
7.793	3.16839	12.2806	6.04901	6.8	13.6	7.6	15	4.8	9.9	18.1	16.2	6.9	6	4.8	11.4	6.6	10.7	8.1	18.3	8.2	10.6	6.2	9	4.6	5	7.6	3.2	6.5	16.9	7.9	16.2	3.6	9.6	6	15.5	3.2	5.94534	5.9	6.5
10.2002	10.1152	14.1439	6.08274	5.6	13.7	7.9	58.6	4.6	15.6	19.8	16	7.3	6.5	5.7	18.9	4.4	7.3	8.9	19.1	8.4	7	8.1	10.2	3.2	5.6	5.7	12.5	5.9	10.3	5.6	12.3	4.2	13.2	2.6	12.9	4.3	8.16704	3	8.5
4.31043	5.1083	14.4077	8.25361	6.9	10.7	10.5	15	4.9	6.5	20.1	13.5	5.9	7.3	8.3	13.2	3.6	11.2	9.5	16.8	10.5	8.1	7.7	8.1	2.7	8.7	4.4	3.6	5.2	10.4	7.5	18.3	7.4	13.8	6.5	17.1	5.1	7.80753	6.5	5.7
9.66565	10.2256	13.069	7.11692	5.7	11.5	8.5	17.9	4.2	3.7	17.2	11	5.6	7.3	6	10.7	5.1	8.3	4.9	15.3	10.3	7.7	8.5	8.5	5.6	10.3	5.9	3.4	13.8	14.6	10	24.4	9.9	16.6	6.8	22.7	6.1	14.7799	4.6	5.2
6.36059	12.6653	11.4032	3.44426	3.9	7	8.3	13.3	5.1	5.6	15.5	14.5	4.1	4.3	4.8	7.8	4.1	7.2	7.1	17.5	7.1	12.2	4	7.3	4.6	5	8.5	7.1	11.8	8.9	7.5	13	16.8	13.1	5.7	14.5	5.8	13.8487	2.9	6.6
6.76837	10.2032	10.1232	4.42544	4	9.2	11.9	17.7	5.3	5	14.7	13.8	4.1	6.3	3.6	8.1	4.3	9.2	5.4	18	7.5	10.2	5.6	8.5	4.7	6.6	8	5.8	6	17.5	5.5	14.7	9.9	37.5	4.7	14	5.5	29.4902	2.8	5.3
7.49737	7.1997	10.7759	3.21036	6.3	14.6	11.4	15.2	6.4	3.6	12.5	12.9	6.4	4.9	3.3	10.6	3	13	7.3	15.6	5.7	10.9	3.3	8.9	3	6.8	3.9	5.3	5.1	18.2	9.8	22.6	9.3	41.6	6.9	19.1	5.8	35.7633	5.1	6.5
6.88597	7.43361	8.72986	9.44863	6	21.6	4.8	18.6	7	5	14.4	13.8	7.4	7	3.3	5.2	4.7	7.3	5.9	16.8	5.4	10.4	3.2	7.1	5.2	12.7	4	4.3	4.6	6.3	8.9	13.5	4.5	6.1	6.6	13	4.8	7.31066	7.1	4.5
5.51114	3.67708	11.1313	6.19478	4.3	21.2	5.4	16.5	4.2	6.1	13.1	16.8	4.9	8	6.4	7.3	7.1	6.9	9	23.2	6.2	6.9	4.9	7.4	3.5	12.6	4.9	7.3	4.7	9.6	11.2	7.7	4.2	13	7.4	9.2	3.3	8.26906	6	5.1
7.17937	9.48212	10.318	8.28861	4.3	39.8	3.2	18.8	3.8	17.4	10.6	21.1	7.1	8.8	6.2	8	4.4	5.4	9.7	23.3	5.3	5.3	3.4	7.5	5	10.8	5.1	4.4	4.4	10.9	12.5	18.7	8.3	8.7	10.4	17.5	4.1	8.63073	8.5	7.5
5.8791	12.3335	8.89284	17.1451	4.4	20.1	5.4	12.9	3.9	6.1	9.4	5.8	6.4	11.2	5	12.9	5.5	9.7	8.4	31	6.7	8.2	4	8.7	3.5	11.4	6.7	8.1	5.7	8.9	10.7	12.8	5.2	6.6	10.5	16.3	5.5	6.63847	6.9	5.4
3.87527	10.5465	14.9832	7.39482	5.2	13	3.9	13.3	7.7	6	15.4	12.4	5.6	5.9	6.1	9.8	6.6	9.4	10.5	29.9	8.1	12.4	2.9	8.4	4.7	7.3	6.8	6	5.9	10.6	13.4	11.2	7.4	11.7	12.8	10.8	4.2	13.9653	7.1	4.2
7.12101	9.45718	11.8786	8.22281	6.2	8.7	6.1	12.3	4.9	8.7	13	8.9	6.3	9.6	4.7	13.3	8	10.3	5.3	26	6.2	9.5	2.4	9.7	4	8	3.1	8.2	8.4	11.7	8.5	9.6	7.4	10.1	9.7	4.9	7.6	9.61327	6.4	5.9
6.3229	13.0863	10.9069	10.302	3.4	7.4	5.2	11.8	7.4	14.2	14	8.1	8.3	4.8	5.8	12	8.2	8.2	8.2	24.2	8.8	8.1	3.4	9.8	4.7	7.6	6.7	9.2	11	7.3	5.3	11	14.5	11.4	4.9	8.7	14.5	12.5604	4.9	5.7
12.5348	7.32782	16.2475	8.68463	5.1	8.9	5.2	12.5	5.7	21.6	28.5	11.6	7	2.8	7.2	10	8.4	10.4	7.2	16.4	9.5	11.8	3.8	10	4.6	6.5	6	6.9	14.9	7.7	7	12.5	15.2	11.6	5.9	9.9	15.6	12.1341	4.8	3.8
189.748	6.90565	13.7511	5.97543		9.2	8	12.1		5.2	28.1	9.5		8.4	7.1	17.8		10.6	7.9	17.8		13.8	5.7	12.4		10.4	3.3	6.6		6.1	8.9	16.8		4.6	5.7	18		6.43085	5.2	4.4
4.2489	4.00556	11.3117	6.59926	4	8.1	10.4	12.4	4.3	7.2	29.1	9.8	6.1	5.7	7.7	14.9	4.3	7.8	7.5	15.3	7.8	13.5	4.6	12	11.5	5.2	4.3	4.8	9.2	7	8.5	7.3	6.3	6.9	5.4	5.6	7.2	7.48268	5.3	6.3
2.74271	3.94619	13.1229	4.28462	7.4	12.7	7	12	5.8	7.6	22.4	16.5	4.8	7	8.1	13.6	5.5	13.1	7.3	17.5	9.1	7.1	5.9	12.2	4.3	5.3	4.5	8.9	9.3	6.3	6.9	12.1	4.4	7.8	6.1	6.6	6.3	6.96957	6.1	9.4
4.8907	8.50524	14.9875	7.18502	7.3	9	5.1	11.6	8.3	9.9	22.9	14.2	7.5	7.1	8.2	10.6	7.6	9	6.6	10.5	8.6	6.4	5.4	10.8	3.6	4.7	3.3	7.7	6.1	6.3	6.4	10	4	6.6	5.1	5.8	6.2	7.55896	4.8	5.2
5.31069	11.7145	11.9178	15.2936	6.9	11.6	5.9	9.5	5.4	7.3	22.6	17	6.8	9.1	6.2	9.4	8.1	11.2	7.2	7.5	8.8	13	3.7	10.8	3.6	8.9	4.1	6.4	5.5	11.4	5.8	10.3	3.2	7	4.8	5.1	5.5	7.12028	3.4	5.5
3.04586	8.01036	11.5189	9.65396	6.4	20.3	4.2	11.5	8.7	19.9	13.7	5.8	4.6	11.1	4.6	8.9	10.3	11.9	3.4	11.3	8.2	12.2	4	8.8	4.6	3.8	7.2	4.9	6.6	12.4	9.4	8.7	4.5	10.5	6.5	5.9	6	6.57085	5.6	5.5
5.68009	6.7418	11.1435	12.4393	5.1	15.1	4.1	11.4	8.5	5.2	14.7	3.6	5	6.2	5.2	9	6.6	14.2	6.5	11	9.6	11	4.3	9.4	4.6	6.9	4.9	5	5.3	5.9	5.8	6.3	4.7	7.3	5.5	3.7	4.9	8.03063	5.7	4.1
4.57608	5.74984	8.79125	12.6311	3	17.1	3.8	13.6	7	8.5	13.7	7.5	5.2	12.5	3	10.2	4.3	6.9	7.4	9.7	9	14.4	3.3	9.7	4.4	15.6	2.4	7.4	8.3	10.7	5.6	8.7	4.3	4.7	3.9	7.7	4.7	6.15262	4.2	6.5
5.93324	4.9675	9.70764	10.6027	3.5	16.1	4.1	14.5	5.9	20	12.4	11.1	3.9	19.2	3.7	14.2	2.6	32.1	8.9	10.1	4.8	14.4	3.6	8.7	4.1	26.6	4.4	5.4	7	7.2	6.3	8.1	4.2	11.4	3.7	5.5	4.5	11.1672	3.8	7.1
8.73924		10.9924	11.1171	4.3		7	15.7	10.2		15	12	8.1		3.8	11.4	11.1		9.2	8.8	9.5		4	10.1	7.8		4.4	6.3	8.4		8.7	7	6.3		4.1	6.4	6.4		4.1	5.1
7.94521		9.87677	8.00094	4.3		7.1	11.7	12.3		11.9	13.7	7.8		4.1	8.8	5.5		7.8	10.6	7.5		4.3	10.2	4		4.1	10.4	10.4		6	7.7	6.3		2.7	4.3	5.9		3.4	4.9
3.45353		10.1555	10.9916	7.3		4.6	10.1	10		14	11.3	7.6		5.8	8.6	4.9		10	11.6	9		3.1	11.2	4.5		4.8	5.8	10.1		7	7.2	6.5		4.8	2.8	6.3		3.2	7
6.10306		10.4943	8.41609	6.4		3.1	12	10.3		12.8	10.5	6.9		7.6	9.9	4.8		11.8	9.3	6.8		4.5	10.1	7.4		4.6	8.4	8.7		9.3	8	8.9		3.2	4	8.9		3.1	7.8
9.68372		9.68231	7.87703	4.7		5	10	12.6		12.5	12.3	6.8		7.3	9.7	3.4		9.9	8.5	8.5		4.1	11.1	11.8		7	4.9	14		5.8	7.2	9		5.8	5.6	5.8		4.1	7.5
13.2458		11.8075	8.92255	5.4		6.2	10.3	17.3		10.8	13.4	5.7		7	8.2	4.5		10	8.2	9.2		3.5	11	9		5.5	6.3	15.3		5.1	7.7	17.5		7.1	5.4	17.3		4.4	6
6.00451		11.7776	6.81475	4.7		4.7	12.6	13.6		7	15.3	5.4		6.1	10.2	4.5		20.9	8.2	9.5		6.3	12.9	7.5		6.1	10.6	24.2		6.8	6.8	20.5		4.7	5.5	20.5		3.5	6.2
5.16797		9.80799	13.2663	4.2		4.6	14.1	13.6		8.6	20.5	5.5		4.7	10.1	6.7		19.5	8	10.7		4.1	13.1	3.9		4.4	8.3	11.4		6.7	6.4	10.6		4.8	3.8	12.2		3.6	6.4
9.45055		13.0317	10.6259	7.7		5.9	14.5	18.4		9.4	21	6.1		5.8	7.4	8.7		14.1	7.4	15		5.4	13.2	4.8		6.4	9.9			6.4	7.6			3.9	5			4.1	6.9
		9.47033	13.4154			6	24.9			10.6	27.3			4.9	10			11.4	12.3			4	14			3.6	11.8			5.6	8.5			4.6	6.3			3.7	8.4
		9.66315	8.39985			6.3	25.9			6.1	28.6			5	11			9.1	11			4.2	15.8			3.6	13.3			8.3	7.7			2.4	5.3			2.9	8.3
		9.10211	11.9727			6.1	20.5			5.8	26.3			5.7	18.1			14.1	17.6			3.5	18.8			6.4	15.4			4.1	12.2			3.5	7.6			3.9	11.9
		8.79405	19.5519			4.8	22.5			6.3	29.2			6.2	13.1			14.7	15.7			3.6	16.8			6.7	14.6			6.1	9.5			3.5	8.1			3.6	11.3
		11.2988	8.29601			5.9	19.6			8.3	27.8			5.6	14.8			16.6	17.5			3.8	14.6			4.5	20.5			7.8	9.2			2.5	7.1			2.7	10.9
		9.97099	14.6427			5.2	20.1			7.3	31			3.8	18.1			17.4	17.4			3.9	14.2			2.2	14.6			9.4	6.9			4.1	6.9			3.6	10.1
		6.64835	17.0231			4.6	15.4			13.2	35			3.5	19.6			17.5	12.7			3	13.8			4.2	15.9			7.5	12.8			5.4	9.6			4.5	9.6
		9.87019	11.894			5.4	23.3			12.9	29.2			3.9	21.4			19.2	8.9			3	8.7			3.3	24.2			4.9	7.1			3.9	6.8			3.6	9
		8.86564	14.4912			5.3	14.3			15.4	28.1			4.1	11.2			20.9	5			2.2	10.9			6.3	18.4			3.6	5.1			3.1	8			2.3	8.7
		9.70204	13.9984			7.8	29.4			22.4	24.6			5.4	8.7			21	6.5			3.2	9.7			4.1	20.6			4.9	9.3			4.5	9.3			3.9	8.6
		7.68783	14.7662			6.9	22.4			10.4	24.1			4	9.2			20.1	6.5			4	11.1			6.8	18.1			13.4	10.4			11	9.9			6.9	9.8
		10.0045	18.2163			5.2	25.1			7.9	25.3			2.4	9.5			21.6	6.9			3.8	10.5			5.2	18			17.8	7.6			10.8	7.6			5.8	9.4
		7.79838	16.7309			5.5	25.2			10.5	10			4.6	18.5			20.2	7.9			4.3	13.1			6.8	14.7			14.2	11.3			10.6	8.3			4.6	10.6
		8.65056	17.458			5.4	25.2			16.2	13.6			4.7	19.9			19	10.8			5	12.1			8.1	14.8			7.2	6.7			4	5.8			4.9	8.9
		9.27835	12.573			3.7	25.6			14.9	16.2			3.3	13.1			6	8.3			6.6	11.6			4.4	10.2			8	8.4			4.9	6.9			4.9	9.2
		6.83624	12.7825			5.9	11.3			8	9.9			5.9	9.9			6.3	10.5			6.1	9.9			7	4.7			9.6	7.2			5.8	7.7			8.9	8.1
		7.88455	9.66			10.4	13.4			22.6	9.2			7.6	7.8			10.7	12			6.5	13.1			10.1	4.9			8.6	9.3			4.9	9.5			9.5	9.1
			11.1139				13.1				10.3				3.5				8.6				18.9				7				7.6				7.8				8.9
			16.5952				21.5				22.2				7.4				8.2				24.6				5.9				14.5				13.2				12.2
